# Supplementary material for: Comparative Metabolite Profiling of Two Rice Genotypes with Contrasting Salt Stress Tolerance at the Seedling Stage
Source: PLoS One. 2014 Sep 29;9(9):e108020. doi: 10.1371/journal.pone.0108020 (PMC4179258; doi:10.1371/journal.pone.0108020)
Supplement: Table S1 — Metabolite comparison between leaves and roots of FL478 and IR64 under control and salt stress conditions. (XLS) [file pone.0108020.s001.xls]

## Sheet: Table S1
Supplementary Table 1. Metabolite comparison between leaves and roots of FL478 and IR64 under control and salt stress conditions
Note: The letters "a" and "b" indicate significantly higher or lower values, respectively, than that in other genotype (P ≤ 0.05)
			1 d				3 d				7 d
			Control		Stress		Control		Stress		Control		Stress
			FL478	IR64	FL478	IR64	FL478	IR64	FL478	IR64	FL478	IR64	FL478	IR64
Leaves	Amino acids (AAs)	Alanine	0.6	0.51	0.91	0.69	0.36	0.49	0.68b	0.91a	0.62b	1.37a	1.36	1.16
		Aspartic acid	2.50a	1.49b	2.19	2.01	1.39	1.14	1.91a	1.52b	2.77	1.1	4.45	3.18
		Cysteine	0.73	1.57	0.31b	1.5a	0.34	0.45	0.45b	0.76a	0.34	0.6	1.87a	1.48b
		Glutamic acid	1.08	1.11	1.18	1.18	1.71	1.53	2.4a	1.43b	1.75	1.05	2.3	1.64
		Glycine	1.00a	0.64b	1.04	1.14	0.57	0.53	0.98	0.94	0.61	0.8	1.48a	1.3b
		Isoleucine	0.13	0.12	0.94	0.67	0.2	0.23	0.38	0.65	0.32	0.88	1.6a	1.72b
		Leucine	0.38	0.37	0.76a	0.34b	0.47	0.48	0.57	0.72	0.52	1.01	1.09	1.6
		Lysine	0.39	0.37	0.83	1.09	0.46	0.44	0.98	0.98	0.51b	1.17a	1.65a	1.34b
		Phe	0.29	0.25	1.25	1.05	0.56	0.5	0.84b	1.43a	1.26	0.78	4.36a	1.24b
		Proline	0.39	0.37	0.9	0.74	0.37	0.36	0.71	0.72	0.41	1.49	2.81a	2.09b
		Serine	0.69	0.59	0.82	0.85	0.71	0.9	1.31	1.56	0.83b	2.27a	2.59a	2.9b
		Threonine	0.49	0.39	1.5	1.46	0.59	0.7	1.3b	1.51a	1.14b	3.41a	4.23a	3.7b
		Tryptophan	0.7	0.08	1.19	1.11	0.08	0.12	0.48b	0.78a	0.7	1.18	4.52a	1.19b
		Tyrosine	0.01	0.01	0.01	0.01	0.01a	0.01b	0.01	0.01	0.02	0.02	0.04	0.04
		Valine	0.71	0.32	1.63a	1.7	0.59	0.68	0.98b	1.43a	0.87b	2.56a	3.17a	2.3b
	Organic acids(OAs)	Ascorbic acid	0.27	0.62	0.08	0.12	0.07b	0.34a	0.04b	0.46a	0.05	0.28	0.03	0.05
		3-deoxy-arabino-hexaric acid	0.04a	0.02b	0.02b	0.03a	0.03	0.01	0.01a	0.01b	0.14a	0.03b	0.04	0.03
		Aminobutyric acid	0.94	0.74	0.76	0.86	0.69	0.71	0.88	0.92	0.81	0.95	1.23a	0.91b
		Benzoic acid	1.26	0.77	1.01a	0.72b	1.04	1.12	1.12	1.03	0.94	0.87	0.46	0.82
		Cinnamic acid-4-hydroxy	0.02b	0.07a	0.03b	0.11a	0.03	0.07	0.03b	0.05a	0.02	0.3	0.03	0.09
		Citric acid	1.45	0.92	0.98	0.81	1.01a	0.73b	1.01a	0.61b	0.89	0.6	1.04a	0.64b
		Eicosanoic acid	0.01	0.03	0.02	0.01	0.07a	0.04b	0.03a	0.02b	0.02	0.03	0.03	0.02
		Erythritic acid	0.01b	0.02a	0.02b	0.05a	0.03	0.01	0.02b	0.05a	0.01	0.02	0.02	0.01
		Ferulic acid	0.04a	0.01b	0.05	0.03	0.04a	0.02b	0.03a	0.01b	0.06	0.06	0.06	0.01
		Fumaric acid	2.25a	1.29b	1.16	1.29	0.45	0.85	0.75	1.06	0.91b	1.34a	1.59a	1.15b
		Gluconic acid	0.05	0.03	0.02	0.02	0.04	0.03	0.02	0.01	0.01	0.01	0.01a	0.01b
		Beta-d-glucopyranuronic acid	0.03	0.01	0.03a	0.01b	0.04	0.02	0.07a	0.03b	0.19a	0.03b	0.3a	0.03b
		Isocitric acid	0.28	0.17	1.09a	0.16b	1.03a	0.21b	1.35a	0.46b	0.27	0.2	1.33	0.59
		Linolenic acid	0.03	0.03	0.04	0.03	0.04	0.04	0.03	0.04	0.03b	0.04a	0.03b	0.04a
		Malic acid	1.66a	1.18b	1.21	1.3	0.85	0.89	0.79a	0.47b	1.38a	0.79b	1.13a	0.97b
		Octadecanoic acid	0.06a	0.01b	0.05a	0.02b	0.1a	0.02b	0.07a	0.01b	0.13a	0.04b	0.05a	0.01b
		Oxalic acid	0.09a	0.01b	0.02	0.02	0.05a	0.02b	0.02a	0.01b	0.01	0.02	0.01	0.01
		Palmic acid, hexadecanoic	0.04	0.04	0.04	0.04	0.06a	0.05b	0.05	0.04	0.05	0.06	0.04	0.03
		Phosphoric acid	0.08	0.09	0.04	0.04	0.05b	0.07a	0.07	0.04	0.04	0.05	0.02	0.03
		Pyruvic acid	0.9	0.8	0.76	0.8	0.9	1.03	0.85	0.87	1.34	1.17	1.67	1.26
		Quinic acid	1.82a	0.97b	0.69b	1.06a	0.69	0.66	0.85	0.76	0.62	0.59	0.71	0.49
		Saccharic acid	0.01b	0.06a	0.01b	0.06a	0.01b	0.07a	0.01b	0.07a	0.01b	0.09a	0.01b	0.11a
		Salicylic acid	0.03	0.02	0.03	0.02	0.02	0.02	0.02	0.02	0.03	0.04	0.03	0.03
		Shikimic acid	0.03	0.03	0.03	0.03	0.04a	0.02b	0.04a	0.02b	0.03	0.04	0.03	0.02
		Sinapic acid	0.01a	0b	0.02	0.01	0.01	0	0.03a	0.01b	0.01	0.02	0.02	0.02
		Succinic acid	1.86a	1.36b	1.13b	2.65a	0.66	0.85	0.62	0.63	2.01	1.17	1.78a	1.3b
	Sugar	Pentitol	0.01b	0.08a	0b	0.01a	0.01b	0.05a	0.01b	0.03a	0.02b	0.17a	0.02b	0.2a
		Mannopyranoside	0.04	0.04	0.04	0.05	0.02	0.03	0.03	0.05	0.04	0.03	0.07a	0.03b
		Lactose	0.03a	0.01b	0.29a	0.05b	0.06a	0.02b	1.49a	1.01b	0.27b	0.44a	1.3a	0.22b
		Arabinose	0.53a	0.42b	0.49a	0.31b	0.54	0.57	0.63	0.59	1.56	1.09	1.76	1.42
		Benzyl glucopyranoside	0.03a	0.02b	0.02	0.02	0.02	0.03	0.02	0.02	0.04	0.02	0.02	0.02
		Cellobiose	2.2	1.65	1.44b	1.68a	2.42	2.44	1.89	2.19	1.61b	2.35a	2.52a	1.65b
		Erythritol	0.07	0.08	0.04	0.19	0.01b	0.03a	0.05	0.16	0.09	0.12	0.07b	0.15a
		Fructofuranose	0.10a	0.05b	0.07b	0.11a	0.05	0.05	0.05	0.05	0.06	0.08	0.06	0.06
		Fructose	0.87	0.51	0.75b	0.98a	0.68	0.65	1	1.17	0.66	0.95	1.23a	1.11b
		Fucose	0.63	0.72	0.7b	1.34a	0.4	0.57	0.98b	1.37a	0.47	1.44	2.17a	1.67b
		Galactopyranoside	0.02	0.03	0.02	0.03	0.02b	0.04a	0.05	0.04	0.01b	0.08a	0.02	0.04
		Galactose	1.71a	0.93b	1.75	1.82	1.11	0.87	2.07	2.66	1.01b	2.98a	4.74a	2.39b
		Glucopyranose	0.05	0.04	0.04	0.05	0.03	0.02	0.02b	0.03a	0.01	0.04	0b	0.02a
		Glucose	1.83	1.3	1.58	1.81	1.39	1.31	1.92b	2.15a	1.53b	2.62a	2.49a	2.11b
		Glycerol	0.03	0.04	0.03	0.03	0.03a	0.03b	0.03	0.03	0.03b	0.04a	0.04	0.04
		Inositol-2-p	0.04	0.04	0.04	0.06	0.09	0.05	0.02	0.03	0.03	0.01	0.02	0.03
		Maltose	0.02	0.03	0.02	0.02	0.02b	0.04a	0.02	0.03	0.04	0.03	0.03	0.03
		Mannitol	0.42	0.44	0.68	0.76	0.44	0.48	0.77	0.94	0.87	1.21	1.68a	0.98b
		Mannitose	0.71	0.6	0.81	0.94	0.65	0.65	1.01	1.14	0.65	0.95	1.21a	0.95b
		Melibiose	1.48	0.8	0.75	0.92	1.33	0.85	1.07	0.79	0.51b	0.64a	0.65a	0.55b
		Melicitose	0.29a	0.16b	1.05	0.79	0.29a	0.18b	1.32b	2.13a	0.56a	0.05b	4.24a	0.14b
		Nucite	0.7a	0.47b	0.64	0.57	0.56	0.46	0.84a	0.67b	0.49b	0.61a	1.02a	0.57b
		Raffinose	0.19a	0.04b	0.44	0.39	0.16a	0.08b	1.25	1.51	0.12a	0.01b	1.22a	0.01b
		Rhamnose	1.52b	2.04a	1.13b	1.86a	1.38	2.24	1.46b	2.33a	3.83	3.01	4.56	4.71
		Ribose	0.77	0.8	0.65b	1.22a	0.51	0.66	0.9b	1.55a	0.58	1.18	1.64a	1.26b
		Sorbinose	0.68a	0.39b	0.57	0.53	0.45	0.41	0.55	0.84	0.82b	0.98a	1.34a	0.73b
		Sorbitol	0.22	0.29	0.36	0.32	0.18	0.36	0.42b	0.98a	0.62b	1.7a	2.4a	1.46b
		Sucrose	0.04	0.01	0.29a	0.04b	0.04a	0.02b	1.43a	1b	0.25b	0.43a	1.25a	0.21b
		Trehalose	0.61	0.54	0.67a	0.48b	0.7	0.49	0.55	0.56	1.28a	0.65b	1.16	0.56
		Turanose	1.61a	0.98b	1.39	1.16	2.3b	2.58a	1.3b	2.93a	0.54b	1.08a	1.53a	0.75b
		Xylitol	1.77	1.39	1.89	2.45	1.66	2.01	2.45	2.65	2.29	3.39	4.78a	4.67b
	Others	Allantoin	0.04	0.08	0.11	0.08	0.07	0.08	0.08	0.09	0.07b	0.12a	0.1	0.1
		Ethanolamine	0.02a	0.02b	0.03	0.02	0.02a	0.02b	0.03	0.03	0.02	0.04	0.05	0.06
		Putrescine	0.57b	1.12a	0.75b	1.01a	0.48	0.48	0.53	0.7	0.47	0.39	0.7a	0.36b
		Triethanolamine	0.65b	1.33a	1.92	1.11	0.58	0.55	0.43	0.52	2.28	2.65	1.99	2.6
		Tryptamine-5-hydroxy	0.08	0.07	0.15a	0.04b	0.05	0.05	0.03b	0.05a	0.18	0.14	0.31	0.3
		Galactosylglycerol	0.05	0.06	0.03	0.03	0.04	0.03	0.02	0.02	0.08a	0.05b	0.02b	0.04a
		Gluconic acid-1,4-lactone	0.03	0.01	0.03	0.03	0.02	0.02	0.14	0.04	0.54	0.04	0.08a	0.04b
		1-monohexadecanoylglycerol	0.78	0.69	0.61	0.52	0.67	0.77	0.81	0.84	1.16	0.74	1.39	1.1
		1-monooctadecanoylglycerol	0.03	0.03	0.03a	0.03b	0.03	0.03	0.03a	0.03b	0.03	0.03	0.03	0.03
		Pentonic acid-1,4-lactone	0.1a	0.05b	0.07	0.06	0.07	0.05	0.05	0.05	0.05	0.09	0.04	0.04
		Threonic acid-1,4-lactone	0.03b	0.06a	0.06a	0.03b	0.03b	0.07a	0.08	0.11	0.01b	0.03a	0.02	0.02
		Campesterol	0.05	0.06	0.05	0.06	0.06	0.06	0.04	0.03	0.08	0.03	0.05	0.12
		Fucosterol	0.04	0.05	0.04	0.04	0.04b	0.06a	0.04	0.03	0.05	0.03	0.06	0.07
		Stigmasterol	0.06	0.08	0.03	0.05	0.07	0.08	0.03	0.03	0.06	0.06	0.01b	0.08a
		Vitamin E	0.07a	0.03b	0.12	0.12	0.11	0.04	0.08a	0.05b	0.08	0.06	0.09a	0.04b
		Adenosine	0.03	0.01	0.02	0.02	0.01a	0.01b	0.03	0.02	0.02a	0.01b	0.02a	0.01b
		Cytosine	0.6	0.57	0.38	0.52	0.45	0.49	0.54	0.58	0.7	0.71	0.87a	0.72b
Roots	Amino acids (AAs)	Alanine	0.64	0.58	0.48	0.65	0.71a	0.52b	0.46	0.43	0.56	0.53	0.45	0.44
		Aspartic acid	1.16a	0.73b	0.98	0.93	1.04a	0.80b	1.10	1.20	1.01a	0.71b	1.49a	1.10b
		Cys	0.34b	0.44a	0.45	0.46	0.51	0.52	0.47	0.47	0.48	0.41	0.42	0.47
		Glutamic acid	0.96	0.92	0.98	1.13	0.98	0.91	1.63a	1.33b	0.69	0.61	1.05	0.98
		Glycine	0.53	0.48	0.42b	0.58a	0.55	0.56	0.53	0.56	0.52	0.52	0.52	0.53
		Isoleucine	0.40	0.46	0.40b	0.67a	0.42	0.38	0.32	0.23	0.64	0.64	0.86a	0.71b
		Leucine	0.89	0.94	0.48b	0.72a	0.60	0.45	0.29	0.23	0.55	0.49	0.46a	0.29b
		Lysine	0.40b	0.65a	0.39b	0.63a	0.44b	0.67a	0.40	0.49	0.53	0.51	0.38	0.33
		Phe	0.64b	0.91a	0.99	1.14	0.80	0.81	0.68b	1.01a	0.85	1.41	1.25	1.29
		Proline	0.75b	1.03a	0.83	0.99	0.85	0.89	0.99a	0.83b	1.01b	1.22a	1.27	1.11
		Serine	0.72	0.68	0.76	0.78	1.02	0.81	1.15	1.04	0.97	1.00	2.16a	1.35b
		Threonine	0.33	0.39	0.71b	0.95a	0.48	0.59	0.83b	1.06a	1.04	1.14	2.45a	1.52b
		Tryptophan	0.26b	0.38a	0.20b	0.53a	0.21b	0.37a	0.37b	0.42a	0.66a	0.54b	1.11a	0.61b
		Tyrosine	0.41b	0.71a	0.43b	0.67a	0.51	0.52	0.44	0.50	0.48	0.52	0.50	0.54
		Valine	0.66	0.81	0.98	1.17	0.96	0.91	1.00	0.98	1.00	1.34	1.28	1.19
	Organic acids (OAs)	3-deoxy-arabino-hexaric acid	0.51	0.47	0.43	0.47	0.53	0.55	0.52	0.55	0.51a	0.45b	0.60	0.65
		Aminobutyric acid	0.55	0.51	0.49	0.48	0.78a	0.61b	0.63a	0.48b	0.45	0.47	0.40	0.38
		Benzoic acid	0.58	0.59	0.48	0.49	0.71a	0.56b	0.49	0.46	0.48	0.50	0.48	0.43
		Cinnamic acid-4-hydroxy	0.64	0.61	0.63	0.57	0.52a	0.46b	0.60a	0.45b	0.40	0.42	0.55	0.49
		Citric acid	0.44a	0.29b	0.63	0.57	0.22a	0.18b	0.70a	0.54b	0.16a	0.07b	1.09	0.85
		Eicosanoic acid	0.60b	0.90a	0.42b	0.61a	0.83	0.73	0.70	0.83	0.57b	0.77a	0.16b	0.29a
		Erythritic acid	0.53	0.60	0.58	0.62	0.52	0.52	0.57	0.62	0.39	0.40	0.36b	0.52a
		Ferulaic acid	0.32b	0.54a	0.66	0.66	0.44	0.49	0.68	0.54	0.43b	0.61a	0.38	0.60
		Fumaric acid	0.86a	0.54b	0.51	0.54	0.65a	0.32b	0.53a	0.45b	0.29	0.25	0.95a	0.43b
		Gluconic acid	0.63	0.69	0.59b	0.79a	0.48	0.48	0.58	0.70	0.25	0.26	0.37b	0.54a
		Glucopyranuronic acid	0.32a	0.21b	0.24	0.25	0.41b	1.08a	0.37b	0.51a	0.48	0.52	0.27	0.30
		Isocitric acid	0.57a	0.22b	0.54a	0.44b	0.35	0.23	0.86a	0.49b	0.19a	0.10b	1.04	1.05
		Linolenic acid	0.74	0.77	0.35	0.40	1.13a	0.46b	0.54	0.45	0.44	0.52	0.26b	0.36a
		Malic acid	0.65	0.52	0.53	0.55	0.51	0.42	0.56	0.43	0.32a	0.23b	0.69	0.65
		Octadecanoic acid	0.50	0.54	0.59	0.54	0.58a	0.46b	0.50	0.45	0.45	0.45	0.46	0.45
		Oxalic acid	0.26b	0.34a	0.43	0.47	0.65	0.63	0.70	0.61	0.40a	0.32b	0.25b	0.37a
		Palmic acid	0.52	0.55	0.51	0.52	0.56	0.50	0.51	0.45	0.48	0.54	0.50	0.47
		Phosphoric acid	0.33	0.33	0.38b	0.48a	0.33b	0.51a	0.46b	0.54a	0.60	0.65	0.72	0.85
		Pyruvic acid	0.63a	0.52b	0.45b	0.54a	0.60	0.50	0.46	0.50	0.43	0.49	0.53	0.53
		Quinic acid	0.52	0.36	0.47	0.37	0.50	0.43	0.69	0.65	0.34	0.34	0.90a	0.50b
		Saccharic acid	0.24b	0.58a	0.26b	0.72a	0.28b	0.62a	0.30b	0.84a	0.24b	0.52a	0.34b	1.02a
		Salicylic acid	0.37	0.49	0.78a	0.61b	0.87a	0.27b	0.85a	0.63b	0.33a	0.21b	0.61	0.55
		Shikimic acid	0.46	0.44	0.48	0.44	0.50	0.48	0.55	0.56	0.42a	0.35b	0.83a	0.62b
		Sinapic acid	0.17	0.15	0.19	0.31	0.15	0.17	0.21a	0.17b	0.23	0.29	0.15b	0.18a
		Succinic acid	0.65	0.55	0.48	0.40	0.77a	0.56b	0.49	0.46	0.38	0.34	0.54a	0.38b
	Sugar	Salicylic acid-glucopyranoside	0.40	0.30	0.64	0.52	0.51b	0.61a	0.82	0.66	0.46b	0.57a	0.49	0.48
		Galactinol	0.19	0.17	0.49	0.48	0.49	0.52	0.82	0.79	0.22	0.24	0.90	0.76
		Arabinose	0.60	0.63	0.44	0.43	0.48	0.46	0.53	0.56	0.41b	0.85a	0.33b	0.60a
		Benzyl glucopyranoside	0.68a	0.45b	0.98a	0.41b	0.74a	0.26b	0.70a	0.26b	0.62a	0.30b	0.51a	0.17b
		Cellobiose	1.14a	0.64b	0.86	0.79	2.33a	1.45b	1.24	1.39	0.69a	0.46b	0.74a	0.46b
		Erythritol	0.28b	0.41a	0.25b	0.43a	0.30	0.34	0.28	0.32	0.26	0.26	0.25	0.37
		Ethylglucopyranoside	0.38	0.39	0.83	1.00	0.36	0.31	0.31b	0.61a	0.27	0.42	0.26b	0.38a
		Fructofuranose	1.10	1.11	1.26	1.23	0.96	0.97	1.56a	1.41b	0.78	0.77	0.74	0.84
		Fructose	0.41	0.37	0.60	0.53	0.39	0.42	0.77	0.76	0.40	0.37	0.62	0.54
		Fucose	0.66a	0.51b	0.50	0.46	0.40a	0.22b	0.45	0.40	0.51	0.44	0.96a	0.84b
		Galactopyranoside	0.30	0.40	0.61	0.56	0.43	0.46	0.75	0.75	0.41	0.41	0.57	0.60
		Galactose	1.08	0.96	0.96	0.85	1.07	0.79	1.33	1.13	0.91	1.22	1.19	1.13
		Glucopyranose	0.48	0.43	0.57	0.58	0.47	0.47	0.75	0.69	0.38	0.41	0.48	0.46
		Glucose	0.96	0.88	1.17	1.18	0.94	0.96	1.47a	1.34b	0.80	0.82	0.93	0.92
		Glycerol	0.47b	0.64a	0.53	0.55	0.58	0.49	0.58	0.49	0.42	0.48	0.43	0.41
		Inositol-2-p	0.54	0.47	0.54	0.49	0.54	0.49	0.63	0.71	0.40	0.49	0.45	0.46
		Maltose	0.84b	1.29a	1.04b	1.62a	1.08	1.22	1.14b	1.39a	0.57b	0.73a	0.64	0.80
		Mannitol	0.49	0.39	0.24	0.20	0.54	0.50	0.41	0.31	0.43a	0.32b	0.77a	0.47b
		Mannitose	0.45	0.42	0.51	0.52	0.43	0.41	0.68	0.72	0.41	0.45	0.57	0.53
		Melibiose	0.59	0.51	0.51	0.50	0.65a	0.39b	0.54	0.40	0.55	0.46	0.65a	0.51b
		Melicitose	1.15a	0.63b	0.66a	0.44b	0.61a	0.27b	2.52a	1.30b	0.23b	0.46a	0.31	0.25
		Nucite	0.69	0.55	0.60	0.53	0.57	0.48	0.69	0.62	0.35	0.37	0.40	0.36
		Rhamnose	1.10	1.31	0.69	0.78	1.03	0.97	1.09	0.86	0.85	0.85	0.66	0.55
		Ribose	0.42	0.49	0.35	0.38	0.35	0.37	0.50	0.53	0.51b	0.64a	1.03	1.06
		Sorbinose	0.53	0.44	0.73a	0.55b	0.47	0.54	0.96	0.82	0.31	0.27	0.28	0.32
		Sorbitol	1.78	1.15	0.43b	0.89a	0.74a	0.49b	0.27b	0.34a	0.12b	0.16a	0.14	0.14
		Sucrose	0.49	0.23	0.54a	0.30b	0.26	0.26	0.80	0.67	0.15	0.18	0.31	0.25
		Trehalose	0.48	0.49	0.50	0.47	0.50	0.52	0.77a	0.55b	0.37	0.37	0.41	0.47
		Turanose	0.84a	0.14b	0.20	0.26	1.05	1.20	0.38b	1.10a	0.15a	0.08b	0.11b	0.14a
		Xylitol	0.96	1.05	0.69b	0.80a	0.89	0.78	1.06	1.09	0.96b	1.31a	1.57	1.63
	Others	Ethanolamine	0.58	0.63	0.50	0.54	0.52	0.49	0.49	0.48	0.52b	0.59a	0.41b	0.48a
		Putrescine	0.40b	0.80a	0.56	0.56	0.29b	0.66a	0.33b	0.50a	0.56b	1.10a	0.16b	0.39a
		Triethanolamine	0.45	0.42	0.48b	0.56a	0.43	0.47	0.41a	0.30b	0.66a	0.45b	0.58	0.48
		Tryptamine-5-hydroxy	0.06	0.07	0.37	0.47	0.04b	0.52a	0.94	0.94	0.54b	1.40a	0.05b	0.26a
		Galactosylglycerol	0.32b	1.02a	0.23	0.23	1.36a	0.60b	0.54	0.50	0.53	0.48	0.30	0.32
		Gluconic acid 1,4-lactone	0.02	0.02	0.04	0.04	0.03	0.04	0.09	0.08	1.38	1.49	1.53	1.52
		Monohexadecanoylglycerol	0.47	0.61	0.51	0.52	0.57	0.48	0.57	0.50	0.45	0.46	0.49	0.44
		Monooctadecanoylglycerol	0.55	0.53	0.54	0.53	0.58	0.51	0.51	0.50	0.46	0.48	0.43	0.47
		Monostearoylglycerol	0.69	0.55	0.56	0.53	0.60	0.59	0.58a	0.49b	0.41	0.40	0.39	0.39
		Pentonic acid-1,4-lactone	0.42	0.46	0.53b	0.61a	0.26	0.25	0.43	0.42	0.31	0.31	0.46	0.45
		Threonic acid-1,4-lactone	0.26b	0.37a	0.37b	0.50a	0.53a	0.39b	0.44	0.40	0.52	0.50	0.48	0.47
		Campesterol	0.54a	0.42b	0.49	0.47	0.60	0.52	0.64a	0.44b	0.42b	0.57a	0.48	0.49
		Vitamin E	0.24a	0.08b	0.32a	0.17b	0.26b	0.46a	1.20a	0.54b	0.34	0.43	0.36	0.34
		Adenosine	1.01	1.23	0.22b	0.41a	0.20b	0.89a	0.24	0.33	0.14b	0.47a	0.12	0.10
		Cytosine	0.56	0.42	0.46	0.48	0.37	0.32	0.53	0.52	0.48b	0.62a	0.76	0.79
		Uracil	0.49a	0.41b	0.51a	0.39b	0.23	0.27	0.56b	0.86a	0.16	0.18	0.48	0.36
