# Supplementary material for: Comparative Metabolite Profiling of Two Rice Genotypes with Contrasting Salt Stress Tolerance at the Seedling Stage
Source: PLoS One. 2014 Sep 29;9(9):e108020. doi: 10.1371/journal.pone.0108020 (PMC4179258; doi:10.1371/journal.pone.0108020)
Supplement: Table S2 — S2.1: Results of ANOVA for genotypic differences (G) of metabolites in leaves and roots between FL478 and IR64 under normal growth conditions. S2.2: Results of ANOVA for tissue differences (T) between leaves and roots of IR64 and FL478 under normal growth conditions. S2.3: Results of ANOVA for the stability of metabolites (t) in leaves and roots of FL478 and IR64 under normal growth conditions. (XLSX) [file pone.0108020.s002.xlsx]

## Sheet: Table S2-1
Supplementary Table 2.1. ANOVA results for genotypic differences (G) of metabolites in leaves and roots between FL478 and IR64 under normal growth conditions at 1 d after salt stress
Note: Bold text indicates a significant difference at P ≤ 0.05
			Mean Square	F Value	Pr > F	R2
Leaves	Amino acids	Alanine	0.0130667	0.5	0.5188	0.110985
		Aspartic acid	1.55042	14.31	0.0194	0.781558
		Cys	1.06682	1.11	0.3517	0.217041
		Glutamic acid	0.00166667	0.06	0.8143	0.0154895
		Glycine	0.190817	11.69	0.0268	0.745135
		Isoleucine	6.667e-05	0.11	0.7588	0.0263171
		Leucine	0.00015	0.11	0.7598	0.026087
		Lysine	0.0006	0.06	0.8144	0.0154639
		Phe	0.00326667	0.19	0.6891	0.0442638
		Proline	0.00081667	0.02	0.8845	0.00595747
		Serine	0.0140167	0.4	0.5622	0.0905762
		Threonine	0.015	1.5	0.2879	0.272727
		Tryptophan	0.582817	0.93	0.3888	0.189111
		Tyrosine	1.667e-05	1	0.3739	0.200048
		Valine	0.22815	1.52	0.2857	0.274786
	Organic acids	3-deoxy-arabino-hexaric acid	0.0006	12	0.0257	0.75
		Aminobutyric acid	0.0620167	2.58	0.1833	0.392304
		Benzoic acid	0.36015	5.56	0.0779	0.581372
		Cinnamic acid-4-hydroxy	0.00326667	49	0.0022	0.92453
		Citric acid	0.42135	2.86	0.1658	0.417309
		Eicosanoic acid	0.00081667	7	0.0572	0.636368
		Erythritic acid	0.00026667	16	0.0161	0.800018
		Ferulaic acid	0.00106667	16	0.0161	0.800005
		Fumaric acid	1.39202	17.95	0.0133	0.817799
		Gluconic acid	0.00041667	2.5	0.189	0.38462
		Glucopyranuronic acid	0.00081667	2.23	0.2099	0.357666
		Isocitric acid	0.0192667	2.31	0.203	0.366287
		Linolenic acid	0	0	1	0
		Malic acid	0.3456	8.07	0.0468	0.668558
		Octadecanoic acid	0.00375	75	0.001	0.949367
		Oxalic acid	0.00881667	75.57	0.001	0.949731
		Palmic acid	1.667e-05	1	0.3739	0.200048
		Phosphoric acid	1.667e-05	0.02	0.9066	0.00389183
		Pyruvic acid	0.01215	0.24	0.6531	0.055509
		Quinic acid	1.09227	14.57	0.0188	0.784599
		Saccharic acid	0.00375	75	0.001	0.949367
		Salicylic acid	0.00015	4.5	0.1012	0.529418
		Shikimic acid	1.667e-05	1	0.3739	0.200048
		Sinapic acid	0.00015	75.2	0.0001	0.92
		Succinic acid	0.365067	11.4	0.0279	0.7403
		Ascorbic acid	0.18375	5.33	0.0821	0.571451
	Sugars	Arabinose	0.0192667	19.93	0.0111	0.832853
		Benzyl glucopyranoside	0.00015	73.6	0.0001	0.94
		Cellobiose	0.459267	3.03	0.157	0.430616
		Erythritol	6.667e-05	0.01	0.9237	0.0025908
		Ethylglucopyranoside	1.667e-05	0.14	0.7247	0.0344899
		Fructofuranose	0.00281667	169	0.0002	0.976881
		Fructose	0.198017	4.02	0.1156	0.500949
		Fucose	0.0140167	4.47	0.1019	0.527935
		Galactopyranoside	0.00026667	1.23	0.3295	0.235298
		Galactose	0.9126	45.1	0.0026	0.91854
		Glucopyranose	0.00015	0.2	0.6745	0.0486487
		Glucose	0.432017	3.64	0.1291	0.476445
		Glycerol	6.667e-05	4	0.1161	0.500038
		Inositol-2-p	0	0	1	0
		Maltose	6.667e-05	0.8	0.4216	0.166675
		Mannitol	0.0006	0.12	0.7436	0.0298013
		Mannitose	0.0170667	0.63	0.4716	0.13617
		Melibiose	0.6936	2.78	0.1708	0.409978
		Melicitose	0.0266667	72.73	0.001	0.947868
		Nucite	0.07935	13.72	0.0208	0.774272
		Rhamnose	0.4056	14.08	0.0199	0.778802
		Ribose	0.00166667	0.25	0.6425	0.0591018
		Sorbinose	0.129067	50.29	0.0021	0.926316
		Sorbitol	0.00601667	6.56	0.0625	0.621343
		Sucrose	0.00166667	3.23	0.1469	0.44643
		Trehalose	0.00806667	2.11	0.2197	0.345714
		Turanose	0.59535	39.73	0.0032	0.908538
		Xylitol	0.2166	4.33	0.106	0.519674
		Raffinose	0.0322667	484	0.0001	0.991803
		Lactose	0.0006	12	0.0257	0.75
		Pentitol	0.00806667	25.47	0.0072	0.864286
		Mannopyranoside	1.667e-05	0.25	0.6433	0.058836
	Others	Ethanolamine	0	79.99	0.0001	0.82
		Putrescine	0.442817	11.67	0.0269	0.744793
		Triethanolamine	0.6936	28.1	0.0061	0.875389
		Tryptamine-5-hydroxy	6.667e-05	0.09	0.7828	0.0212777
		Allantoin	0.00166667	7.69	0.0502	0.657897
		Galactosylglycerol	6.667e-05	0.13	0.7415	0.0303045
		Gluconic acid 1,4-lactone	0.00026667	4	0.1161	0.500009
		Monohexadecanoylglycerol	0.0112667	0.54	0.5047	0.118182
		Monooctadecanoylglycerol	1.667e-05	1	0.3739	0.200048
		Monostearoylglycerol	1.667e-05	0.25	0.6433	0.058836
		Pentonic acid-1,4-lactone	0.00426667	256	0.0001	0.984617
		Threonic acid-1,4-lactone	0.00106667	9.14	0.039	0.695656
		Vitamin e	0.00166667	50	0.0021	0.925928
		Adenosine	0.00041667	6.25	0.0668	0.609764
		Cytosine	0.00166667	0.28	0.6223	0.0663131
		Campesterol	0.00015	1.5	0.2879	0.272727
Roots	Amino acids	Alanine	0.00481667	2.28	0.2059	0.36261
		Aspartic acid	0.2646	32.53	0.0047	0.890509
		Cys	0.0130667	14	0.0201	0.777778
		Glutamic acid	0.00201667	0.29	0.6191	0.0674848
		Glycine	0.0054	1.14	0.3456	0.221918
		Isoleucine	0.00601667	3.84	0.1216	0.489824
		Leucine	0.0054	0.23	0.6596	0.0533949
		Lysine	0.09375	82.72	0.0008	0.953875
		Phe	0.10935	22.39	0.0091	0.848442
		Proline	0.123267	12.73	0.0234	0.760905
		Serine	0.00375	1.09	0.355	0.21449
		Threonine	0.00601667	0.78	0.4262	0.163719
		Tryptophan	0.0216	7.76	0.0495	0.659878
		Tyrosine	0.141067	57.97	0.0016	0.935455
		Valine	0.03375	3.17	0.1494	0.44243
	Organic acids	3-deoxy-arabino-hexaric acid	0.00326667	2.36	0.1992	0.371213
		Aminobutyric acid	0.00281667	0.29	0.6206	0.0669308
		Benzoic acid	0.00015	0.03	0.8772	0.00673149
		Cinnamic acid-4-hydroxy	0.00166667	0.54	0.5019	0.119617
		Citric acid	0.0322667	33.38	0.0045	0.892989
		Eicosanoic acid	0.132017	35.05	0.0041	0.897564
		Erythritic acid	0.00806667	3.02	0.157	0.430605
		Ferulaic acid	0.0748167	17.74	0.0136	0.816034
		Fumaric acid	0.147267	80.33	0.0009	0.952566
		Gluconic acid	0.00481667	2.17	0.2145	0.35201
		Glucopyranuronic acid	0.0170667	36.57	0.0038	0.901409
		Isocitric acid	0.18375	71.13	0.0011	0.946758
		Linolenic acid	0.00166667	0.32	0.6004	0.074627
		Malic acid	0.0240667	3.81	0.1227	0.487838
		Octadecanoic acid	0.00201667	2.42	0.1948	0.376948
		Oxalic acid	0.00881667	7.9	0.0483	0.663739
		Palmic acid	0.00135	0.7	0.4504	0.148624
		Phosphoric acid	0.00015	0.05	0.8388	0.011643
		Pyruvic acid	0.0160167	14.78	0.0184	0.78706
		Quinic acid	0.0400167	6.88	0.0586	0.632341
		Saccharic acid	0.180267	338	0.0001	0.988304
		Salicylic acid	0.0216	6.29	0.0662	0.611321
		Shikimic acid	0.00041667	0.25	0.6433	0.058824
		Sinapic acid	0.0006	1.09	0.3552	0.214286
		Succinic acid	0.015	5.66	0.0761	0.585938
	Sugars	Salicylic acid-glucopyranoside	0.0140167	3.27	0.1447	0.449973
		Galactinol	0.00026667	0.15	0.7223	0.0350882
		Arabinose	0.00081667	0.26	0.6339	0.0621042
		Benzyl glucopyranoside	0.0816667	89.09	0.0007	0.957031
		Cellobiose	0.380017	142.51	0.0003	0.972697
		Erythritol	0.0240667	90.25	0.0007	0.95756
		Ethylglucopyranoside	0.00026667	0.57	0.4918	0.125002
		Fructofuranose	1.667e-05	0	0.9776	0.000222415
		Fructose	0.00201667	0.24	0.6492	0.0568343
		Fucose	0.03375	14.06	0.0199	0.778547
		Galactopyranoside	0.0170667	3.32	0.1423	0.453901
		Galactose	0.0216	5.63	0.0765	0.584838
		Glucopyranose	0.00326667	1.96	0.2341	0.32886
		Glucose	0.0104167	1.81	0.2501	0.3111
		Glycerol	0.04335	130.05	0.0003	0.97016
		Inositol-2-p	0.00601667	2.58	0.1836	0.391965
		Maltose	0.294817	56.33	0.0017	0.933703
		Mannitol	0.015	3.59	0.1312	0.472689
		Mannitose	0.00081667	0.09	0.7832	0.0211847
		Melibiose	0.0096	6.94	0.0579	0.634361
		Melicitose	0.4056	166.68	0.0002	0.976565
		Nucite	0.0308167	6.4	0.0647	0.615308
		Rhamnose	0.06615	4.11	0.1125	0.506961
		Ribose	0.00735	2.02	0.228	0.335872
		Sorbinose	0.0112667	0.96	0.3832	0.193143
		Sorbitol	0.601667	2.88	0.1649	0.418696
		Sucrose	0.104017	1.99	0.2312	0.332233
		Trehalose	6.667e-05	0.02	0.8999	0.00446451
		Turanose	0.75615	241.32	0.0001	0.983695
		Xylitol	0.01215	1.22	0.3322	0.232982
	Others	Ethanolamine	0.00375	2.92	0.1626	0.422139
		Putrescine	0.244017	25.64	0.0072	0.865052
		Triethanolamine	0.00081667	0.87	0.4025	0.179488
		Tryptamine-5-hydroxy	0.00041667	5	0.089	0.55556
		Galactosylglycerol	0.728017	33.6	0.0044	0.893619
		Gluconic acid 1,4-lactone	1.667e-05	0.5	0.5185	0.111133
		Monohexadecanoylglycerol	0.0266667	7.66	0.0505	0.656815
		Monooctadecanoylglycerol	0.0006	0.38	0.5734	0.0857143
		Monostearoylglycerol	0.0294	4.52	0.1006	0.530686
		Pentonic acid-1,4-lactone	0.00166667	1.2	0.334	0.231482
		Threonic acid-1,4-lactone	0.0204167	26.63	0.0067	0.869411
		Campesterol	0.02535	19.75	0.0113	0.831602
		Vitamin e	0.0400167	300.13	0.0001	0.986848
		Adenosine	0.0726	3.85	0.1211	0.490762
		Cytosine	0.0280167	0.28	0.6268	0.0646613
		Uracil	0.0112667	9.52	0.0367	0.704167
Supplementary Table 2.2. ANOVA results for tissue differences (T) in metabolites between leaves and roots of IR64 and FL478 under normal gowth conditions at 1 d after salt stress
Note: Bold text indicates a significant difference at P ≤ 0.05
				Mean Square	F Value	Pr > F	R2
IR64	Amino acids	Alanine		0.00806667	0.68	0.4569	0.144737
		Aspartic acid		0.851267	44.73	0.0026	0.917907
		Cys		1.93802	2.02	0.2281	0.335753
		Glutamic acid		0.0522667	2.17	0.2146	0.351885
		Glycine		0.0416667	11.96	0.0259	0.749401
		Isoleucine		0.1734	87.43	0.0007	0.95625
		Leucine		0.498817	21.49	0.0098	0.843047
		Lysine		0.114817	90.64	0.0007	0.957737
		Phe		0.666667	37.28	0.0036	0.903098
		Proline		0.660017	52.52	0.0019	0.92923
		Serine		0.0112667	0.88	0.401	0.180556
		Threonine		1.667e-05	0	0.9666	0.000494904
		Tryptophan		0.141067	86.37	0.0007	0.955736
		Tyrosine		0.742017	320.29	0.0001	0.987666
		Valine		0.350417	65.7	0.0013	0.942614
	Organic acids	3-deoxy-arabino-hexaric acid		0.299267	280.56	0.0001	0.985943
		Aminobutyric acid		0.07935	4.59	0.0988	0.534403
		Benzoic acid		0.0486	4.33	0.106	0.519601
		Cinnamic acid-4-hydroxy		0.432017	275.76	0.0001	0.985702
		Citric acid		0.589067	721.31	0.0001	0.994485
		Eicosanoic acid		1.11802	645.01	0.0001	0.993837
		Erythritic acid		0.498817	202.22	0.0001	0.980604
		Ferulaic acid		0.42135	229.83	0.0001	0.982893
		Fumaric acid		0.8214	35.58	0.004	0.898949
		Gluconic acid		0.640267	3492.36	0.0001	0.998856
		Glucopyranuronic acid		0.06	150	0.0003	0.974026
		Isocitric acid		0.0054	1.17	0.3411	0.225627
		Linolenic acid		0.828817	4972.9	0.0001	0.999196
		Malic acid		0.6534	22.66	0.0089	0.84997
		Octadecanoic acid		0.426667	595.35	0.0001	0.993326
		Oxalic acid		0.160067	309.81	0.0001	0.987253
		Palmic acid		0.395267	484	0.0001	0.991803
		Phosphoric acid		0.0888167	280.47	0.0001	0.985939
		Pyruvic acid		0.1176	5.01	0.0888	0.555941
		Quinic acid		0.55815	102.73	0.0005	0.962521
		Saccharic acid		0.410817	1540.56	0.0001	0.99741
		Salicylic acid		0.3456	106.89	0.0005	0.963927
		Shikimic acid		0.256267	158.52	0.0002	0.975387
		Sinapic acid		0.03375	168.75	0.0002	0.976845
		Succinic acid		0.98415	60.56	0.0015	0.938045
		Ascorbic acid		0.5766	720.75	0.0001	0.994481
	Sugars	Salicylic acid-glucopyranoside		0.132017	79.21	0.0009	0.951929
		Galactinol		0.0450667	62.88	0.0014	0.940195
		Arabinose		0.06615	19.27	0.0118	0.828083
		Benzyl glucopyranoside		0.27735	5547	0.0001	0.999279
		Cellobiose		1.52007	60.52	0.0015	0.938004
		Erythritol		0.166667	625	0.0001	0.993641
		Ethylglucopyranoside		0.170017	2040.2	0.0001	0.998043
		Fructofuranose		1.6854	225.22	0.0001	0.98255
		Fructose		0.0280167	3.29	0.1439	0.451275
		Fucose		0.0682667	89.04	0.0007	0.957009
		Galactopyranoside		0.209067	40.46	0.0031	0.910041
		Galactose		0.00081667	0.07	0.8033	0.0173945
		Glucopyranose		0.224267	841	0.0001	0.995266
		Glucose		0.260417	10.37	0.0323	0.721609
		Glycerol		0.54	16200	0.0001	0.999753
		Inositol-2-p		0.286017	451.61	0.0001	0.99122
		Maltose		2.39402	475.63	0.0001	0.99166
		Mannitol		0.00281667	0.49	0.522	0.109385
		Mannitose		0.0468167	2.39	0.1968	0.374284
		Melibiose		0.129067	52.32	0.0019	0.928983
		Melicitose		0.326667	890.91	0.0001	0.99553
		Nucite		0.0104167	4.22	0.1091	0.513558
		Rhamnose		0.792067	39.28	0.0033	0.90757
		Ribose		0.138017	23.26	0.0085	0.853272
		Sorbinose		0.00426667	0.63	0.4716	0.13617
		Sorbitol		1.11802	5.35	0.0819	0.571968
		Sucrose		0.0704167	222.37	0.0001	0.98233
		Trehalose		0.00326667	2.31	0.2035	0.365672
		Turanose		1.06682	97.13	0.0006	0.960447
		Xylitol		0.1734	15.28	0.0174	0.792505
		Raffinose		0.0024	48	0.0023	0.923077
		Lactose		0.00015	74.6	0.0001	0.96231
		Pentitol		0.0104167	32.89	0.0046	0.891584
		Mannopyranoside		0.0024	48	0.0023	0.923077
	Others	Ethanolamine		0.552067	1183	0.0001	0.99663
		Putrescine		0.147267	6.58	0.0623	0.621903
		Triethanolamine		1.22402	50.1	0.0021	0.926058
		Tryptamine-5-hydroxy		1.667e-05	0.25	0.6433	0.058836
		Allantoin		0.0104167	625	0.0001	0.993641
		Galactosylglycerol		1.40167	91.81	0.0007	0.958252
		Gluconic acid 1,4-lactone		1.667e-05	0.5	0.5185	0.111133
		Monohexadecanoylglycerol		0.0104167	2.06	0.2249	0.33949
		Monooctadecanoylglycerol		0.375	241.94	0.0001	0.983736
		Monostearoylglycerol		0.42135	75.24	0.001	0.949521
		Pentonic acid-1,4-lactone		0.248067	286.23	0.0001	0.986218
		Threonic acid-1,4-lactone		0.147267	205.49	0.0001	0.980906
		Vitamin e		0.00375	45	0.0026	0.918368
		Adenosine		2.2326	176.72	0.0002	0.977867
		Cytosine		0.03375	4.82	0.0931	0.546559
		Uracil		0.248067	783.37	0.0001	0.99492
		Campesterol		0.187267	216.08	0.0001	0.981825
FL478	Amino acids	Alanine		0.00201667	0.12	0.7433	0.029884
		Aspartic acid		2.73375	28.06	0.0061	0.875225
		Cys		0.224267	49.65	0.0021	0.925447
		Glutamic acid		0.0204167	2.18	0.2142	0.352315
		Glycine		0.322017	18.33	0.0128	0.820878
		Isoleucine		0.10935	546.75	0.0001	0.992737
		Leucine		0.385067	181.92	0.0002	0.978486
		Lysine		6.667e-05	0.01	0.937	0.00176687
		Phe		0.18375	39.66	0.0032	0.908379
		Proline		0.187267	6.01	0.0704	0.600214
		Serine		0.0024	0.09	0.7757	0.0226986
		Threonine		0.0416667	4.5	0.1013	0.529213
		Tryptophan		0.286017	0.46	0.5361	0.102527
		Tyrosine		0.24	40.12	0.0001	0.916254
		Valine		0.00481667	0.03	0.869	0.00766803
	Organic acids	3-deoxy-arabino-hexaric acid		0.336067	316.55	0.0001	0.945655
		Aminobutyric acid		0.22815	13.79	0.0206	0.775098
		Benzoic acid		0.6936	11.73	0.0267	0.7457
		Cinnamic acid-4-hydroxy		0.570417	364.1	0.0001	0.989133
		Citric acid		1.53015	10.39	0.0322	0.722081
		Eicosanoic acid		0.52215	242.86	0.0001	0.983797
		Erythritic acid		0.400417	241.23	0.0001	0.978403
		Ferulaic acid		0.1176	48	0.0023	0.923077
		Fumaric acid		2.89815	51.49	0.002	0.927918
		Gluconic acid		0.5046	229.36	0.0001	0.982859
		Glucopyranuronic acid		0.120417	277.88	0.0001	0.98581
		Isocitric acid		0.132017	21.01	0.0102	0.840068
		Linolenic acid		0.75615	150.23	0.0003	0.974064
		Malic acid		1.54027	75.81	0.001	0.949883
		Octadecanoic acid		0.299267	295.6	0.0001	0.977773
		Oxalic acid		0.0450667	62.88	0.0014	0.940195
		Palmic acid		0.3456	304.94	0.0001	0.987053
		Phosphoric acid		0.0840167	21.36	0.0099	0.842272
		Pyruvic acid		0.106667	3.64	0.129	0.476616
		Quinic acid		2.535	33.64	0.0044	0.893739
		Saccharic acid		0.0770667	243.37	0.0001	0.98383
		Salicylic acid		0.18375	787.5	0.0001	0.994946
		Shikimic acid		0.273067	296	0.0001	0.939024
		Sinapic acid		0.0384	109.71	0.0005	0.964824
		Succinic acid		2.17202	117.94	0.0004	0.967196
		Ascorbic acid		0.10935	3.25	0.1458	0.448248
	Sugars	Salicylic acid-glucopyranoside		0.232067	88.69	0.0007	0.956844
		Galactinol		0.0522667	46.81	0.0024	0.921269
		Arabinose		0.00806667	13.08	0.0224	0.765823
		Benzyl glucopyranoside		0.640267	738.77	0.0001	0.994615
		Cellobiose		1.67482	12.95	0.0228	0.76396
		Erythritol		0.0682667	10.64	0.031	0.726757
		Ethylglucopyranoside		0.1536	307.2	0.0001	0.987147
		Fructofuranose		1.54027	136.71	0.0003	0.971573
		Fructose		0.322017	6.55	0.0627	0.620835
		Fucose		0.00166667	0.35	0.5861	0.080386
		Galactopyranoside		0.1176	641.45	0.0001	0.993803
		Galactose		0.608017	48.51	0.0022	0.923827
		Glucopyranose		0.268817	126.01	0.0004	0.969233
		Glucose		1.13535	11.43	0.0278	0.74076
		Glycerol		0.286017	233.21	0.0001	0.975591
		Inositol-2-p		0.375	199.12	0.0001	0.980307
		Maltose		1.02507	221.88	0.0001	0.968896
		Mannitol		0.00881667	2.65	0.1792	0.398044
		Mannitose		0.1014	5.99	0.0707	0.599527
		Melibiose		1.19707	4.82	0.0932	0.546373
		Melicitose		1.09227	448.88	0.0001	0.991168
		Nucite		1.667e-05	0	0.9661	0.000512135
		Rhamnose		0.260417	10.54	0.0315	0.724823
		Ribose		0.1734	40.02	0.0032	0.909123
		Sorbinose		0.0352667	4.66	0.097	0.538149
		Sorbitol		3.6504	257.83	0.0001	0.969361
		Sucrose		0.299267	5.7	0.0753	0.587796
		Trehalose		0.0240667	3.93	0.1183	0.495879
		Turanose		0.874017	122.53	0.0004	0.968386
		Xylitol		0.98415	20.21	0.0109	0.834768
		Raffinose		0.0522667	236	0.0001	0.958726
		Lactose		0.00135	27	0.0065	0.870968
		Pentitol		0.00015	455.99	0.0001	0.92345
		Mannopyranoside		0.00201667	121	0.0004	0.968003
	Others	Ethanolamine		0.464817	569.16	0.0001	0.993021
		Putrescine		0.0450667	1.8	0.2511	0.310092
		Triethanolamine		0.06	50.7	0.0021	0.92688
		Tryptamine-5-hydroxy		0.0006	0.77	0.4309	0.160714
		Allantoin		0.00375	18.75	0.0123	0.824176
		Galactosylglycerol		0.114817	16.56	0.0152	0.805448
		Gluconic acid 1,4-lactone		0.00026667	4	0.1161	0.500009
		Monohexadecanoylglycerol		0.138017	7.1	0.0561	0.639706
		Monooctadecanoylglycerol		0.400417	236.25	0.0001	0.969334
		Monostearoylglycerol		0.666667	689.66	0.0001	0.994233
		Pentonic acid-1,4-lactone		0.1536	288	0.0001	0.986301
		Threonic acid-1,4-lactone		0.0748167	448.9	0.0001	0.991168
		Vitamin E		0.0486	583.2	0.0001	0.993188
		Adenosine		1.45042	231.45	0.0001	0.983011
		Cytosine		0.00326667	0.03	0.8655	0.00808582
		Uracil		0.365067	421.23	0.0001	0.990593
		Campesterol		0.365067	706.58	0.0001	0.994371
Supplementary Table 2.3. ANOVA results for the stability of metabolites in leaves and roots (t) of FL478 and IR64 under normal gowth conditions
Note: Text in bold or italics and underlined indicates a significant difference at P ≤ 0.05 in FL478 or IR64, respectively.
			FL478					IR64
			Mean Square	F Value	Pr > F	R2		Mean Square	F Value	Pr > F	R2
Leaves	Amino acids	Alanine	0.0643111	4.21	0.072	0.584057		0.71201	11.81	0.0128	0.825286
		Aspartic acid	1.60203	23.52	0.0014	0.886865		0.131327	6.2	0.0443	0.712597
		Cys	0.150878	7.18	0.0256	0.705219		1.0164	0.98	0.4361	0.282468
		Glutamic acid	0.428044	3.63	0.0928	0.54727		0.154008	5.03	0.0635	0.667932
		Glycine	0.169733	9.6	0.0135	0.761819		0.0461521	0.57	0.6003	0.18465
		Isoleucine	0.0275444	13.7	0.0058	0.820318		0.486817	6.93	0.0362	0.734956
		Leucine	0.0144778	4.33	0.0686	0.590662		0.335017	6.16	0.0447	0.711477
		Lysine	0.0105444	0.97	0.432	0.244022		0.559342	6.62	0.0393	0.725946
		Phe	0.747778	7.3	0.0247	0.708719		0.213467	13.6	0.0095	0.844743
		Proline	0.00084444	0.03	0.9688	0.0105103		1.19151	2.52	0.1754	0.501574
		Serine	0.0192111	0.84	0.4766	0.218861		2.3288	19.93	0.0041	0.888553
		Threonine	0.371511	21.67	0.0018	0.878392		7.94744	16.31	0.0064	0.867095
		Tryptophan	0.3844	0.63	0.5626	0.174481		1.11064	67.46	0.0002	0.964266
		Tyrosine	3.333e-05	1.5	0.2963	0.33335		0.00026042	4.88	0.0667	0.661371
		Valine	0.0590778	0.58	0.589	0.161763		4.19284	29.18	0.0017	0.921079
	Organic acids	3-deoxy-arabino-hexaric acid	0.0108111	27.8	0.0009	0.902597		8.542e-05	3.66	0.1049	0.594191
		Aminobutyric acid	0.0444333	4.08	0.0761	0.576308		0.0460771	1.16	0.3864	0.316368
		Benzoic acid	0.0776444	1.43	0.3113	0.32225		0.0738021	2.65	0.1644	0.514323
		Cinnamic acid-4-hydroxy	7.778e-05	7	0.027	0.700027		0.0490354	19.28	0.0045	0.885216
		Citric acid	0.257411	2.43	0.1688	0.447352		0.0741021	4.66	0.0721	0.650625
		Eicosanoic acid	0.00324444	292	0.0001	0.98983		5.208e-05	0.33	0.7319	0.117375
		Erythritic acid	0.00023333	10.5	0.011	0.777783		4.167e-05	0.66	0.5576	0.208325
		Ferulaic acid	0.00034444	2.82	0.1371	0.484377		0.00243333	13.04	0.0104	0.839081
		Fumaric acid	2.60563	62.45	0.0001	0.954165		0.160833	1.58	0.2935	0.38755
		Gluconic acid	0.0013	19.5	0.0024	0.866667		0.00030208	2.59	0.1691	0.508775
		Glucopyranuronic acid	0.0240333	12.5	0.0072	0.806488		0.00031875	3.54	0.1101	0.586207
		Isocitric acid	0.570033	38.54	0.0004	0.927789		0.00173333	0.06	0.9385	0.0250844
		Linolenic acid	0.00027778	8.33	0.0185	0.735296		0.00028333	7.73	0.0295	0.75556
		Malic acid	0.512178	47.47	0.0002	0.940562		0.123785	4.13	0.0874	0.622839
		Octadecanoic acid	0.00374444	33.7	0.0005	0.918256		0.00044167	18.93	0.0046	0.88333
		Oxalic acid	0.00441111	56.71	0.0001	0.94976		9.375e-05	2.34	0.1914	0.483871
		Palmic acid	0.00023333	10.5	0.011	0.777783		0.0003	7.5	0.0313	0.75
		Phosphoric acid	0.00163333	2.16	0.1963	0.418804		0.00101667	7.09	0.0347	0.739393
		Pyruvic acid	0.196578	3.41	0.1026	0.53185		0.102242	2.84	0.15	0.531747
		Quinic acid	1.35668	27.36	0.001	0.901201		0.116252	4.61	0.0732	0.64857
		Saccharic acid	0	.	.	.		0.00069375	5.78	0.0501	0.698113
		Salicylic acid	7.778e-05	2.33	0.178	0.437507		0.00063542	4.43	0.0781	0.639411
		Shikimic acid	0.00013333	6	0.037	0.666675		0.000375	2.21	0.2057	0.46875
		Sinapic acid	1.111e-05	0.5	0.6297	0.142839		0.000375	39.99	0.0001	0.962534
		Succinic acid	1.63901	11.49	0.0089	0.793014		0.159375	4.2	0.085	0.626967
		Ascorbic acid	0.0430111	1.92	0.2273	0.389672		0.0966188	21.33	0.0036	0.895084
	Sugars	Arabinose	1.05754	2.37	0.1739	0.441826		0.365242	12.19	0.012	0.829765
		Benzyl glucopyranoside	0.00041111	9.25	0.0147	0.755099		4.167e-05	0.29	0.7596	0.104163
		Cellobiose	0.535678	4.08	0.0762	0.576053		0.514908	1.03	0.4212	0.292366
		Erythritol	0.0052	1.23	0.3572	0.290503		0.00491042	1.21	0.3724	0.326409
		Ethylglucopyranoside	0.00057778	1.53	0.2906	0.337664		0.00050833	4.77	0.0694	0.655916
		Fructofuranose	0.0019	14.25	0.0053	0.826087		0.00088333	7.57	0.0307	0.751774
		Fructose	0.0397444	1.14	0.38	0.275663		0.150202	0.65	0.5612	0.206323
		Fucose	0.0417	6.29	0.0337	0.676948		0.576708	0.69	0.5452	0.215473
		Galactopyranoside	7.778e-05	1.17	0.3732	0.280006		0.00223542	15.6	0.0071	0.861847
		Galactose	0.427344	10.44	0.0111	0.776786		4.00621	2.35	0.191	0.48428
		Glucopyranose	0.00143333	3.39	0.1033	0.530865		0.00020208	1.29	0.3534	0.340354
		Glucose	0.157011	1.66	0.2672	0.355945		1.62866	2.27	0.1986	0.476162
		Glycerol	0	.	.	.		3.333e-05	1.25	0.3629	0.33335
		Inositol-2-p	0.00347778	9.78	0.0129	0.765282		0.00088542	8.57	0.0242	0.774133
		Maltose	0.00034444	2.82	0.1371	0.484377		8.333e-05	2.27	0.1986	0.4762
		Mannitol	0.187011	11.04	0.0097	0.786385		0.536942	3.95	0.0937	0.612196
		Mannitose	0.0031	0.2	0.8263	0.0616302		0.100635	0.47	0.6506	0.157985
		Melibiose	0.823878	4.95	0.0538	0.622447		0.0317417	0.78	0.5061	0.23848
		Melicitose	0.0702333	7.64	0.0224	0.718132		0.0146354	38.18	0.0009	0.938544
		Nucite	0.0331444	6.05	0.0364	0.668534		0.0191083	0.41	0.6817	0.142096
		Rhamnose	5.70363	25.43	0.0012	0.894463		0.763185	23.74	0.0028	0.904737
		Ribose	0.0532	3.46	0.1001	0.53575		0.188617	0.47	0.6496	0.158478
		Sorbinose	0.102711	16.63	0.0036	0.847141		0.318035	2.3	0.1953	0.479624
		Sorbitol	0.175244	29.65	0.0008	0.908107		1.79349	3.5	0.112	0.583441
		Sucrose	0.0441	3.55	0.0962	0.541769		0.163819	3.07	0.1347	0.551497
		Trehalose	0.395078	21.62	0.0018	0.878124		0.0176417	0.96	0.4437	0.277494
		Turanose	2.37568	41.83	0.0003	0.933074		1.81376	8.6	0.0241	0.774815
		Xylitol	0.338344	0.94	0.4414	0.238605		3.11642	2.42	0.1841	0.491806
		Raffinose	0.00374444	42.13	0.0003	0.933518		0.00324167	12.8	0.0108	0.836559
		Lactose	0.0534333	4.91	0.0546	0.620596		0.170194	3.19	0.1279	0.560782
		Pentitol	0.00017778	16	0.0039	0.84212		0.0107521	18.02	0.0052	0.878169
		Mannopyranoside	0.00023333	4.2	0.0723	0.583337		9.375e-05	2.34	0.1914	0.483871
	Others	Ethanolamine	1.111e-05	1	0.4219	0.249972		0.00016667	1.79	0.2599	0.416662
		Putrescine	0.00967778	0.53	0.6159	0.149169		0.447083	20.07	0.0041	0.889231
		Triethanolamine	2.79223	105.81	0.0001	0.972429		2.8656	32.05	0.0014	0.927651
		Tryptamine-5-hydroxy	0.0128778	1.95	0.2225	0.394084		0.00426071	11.75	0.0211	0.854585
		Allantoin	0.00054444	1.88	0.2317	0.385827		0.00136042	7.85	0.0287	0.75842
		Galactosylglycerol	0.00101111	4.33	0.0685	0.590909		0.00020208	1.03	0.4228	0.291294
		Gluconic acid 1,4-lactone	0.265233	3	0.1251	0.499874		0.00054167	8.55	0.0243	0.773807
		Monohexadecanoylglycerol	0.199211	8.55	0.0175	0.740164		0.00441042	0.96	0.4424	0.278369
		Monooctadecanoylglycerol	1.111e-05	0.5	0.6297	0.142839		0	.	.	.
		Monostearoylglycerol	0.00014444	0.87	0.467	0.224139		0.0003	1.5	0.3088	0.375
		Pentonic acid-1,4-lactone	0.00241111	24.11	0.0014	0.889344		0.00176042	18.86	0.0047	0.882967
		Threonic acid-1,4-lactone	0.00047778	10.75	0.0104	0.781823		0.00106667	11.43	0.0136	0.820512
		Vitamin e	0.00141111	2.54	0.1588	0.458483		0.00056667	10.63	0.0158	0.809521
		Adenosine	0.0003	9	0.0156	0.75		1.042e-05	0.78	0.5067	0.238057
		Cytosine	0.0476778	9.77	0.013	0.765157		0.0294167	1.46	0.316	0.369208
		Campesterol	0.0007	10.5	0.011	0.777778		0.00084375	7.03	0.0352	0.737705
Roots	Amino acids	Alanine	0.0169	7.14	0.0259	0.704167		0.00360833	2.38	0.1879	0.487613
		Aspartic acid	0.0177333	2.88	0.1328	0.489871		0.00475208	0.83	0.4879	0.249535
		Cys	0.0233333	2.7	0.1461	0.473293		0.00754167	0.84	0.4832	0.252441
		Glutamic acid	0.0778778	13.8	0.0057	0.821399		0.0897667	10.98	0.0148	0.81458
		Glycine	0.00053333	0.19	0.829	0.0606063		0.00375208	0.67	0.5542	0.210274
		Isoleucine	0.0523444	32.27	0.0006	0.914935		0.0442083	14.05	0.0089	0.848936
		Leucine	0.0990111	56.76	0.0001	0.949797		0.21041	8.31	0.0257	0.76864
		Lysine	0.0146333	13.04	0.0065	0.812963		0.0212333	10.48	0.0163	0.807351
		Phe	0.0352444	8.99	0.0157	0.749705		0.268483	4.16	0.0863	0.624707
		Proline	0.0528111	15.79	0.0041	0.840347		0.0651333	6.39	0.0419	0.718911
		Serine	0.0775	4.71	0.059	0.610717		0.0788771	22.24	0.0032	0.898948
		Threonine	0.420311	18.96	0.0025	0.863397		0.448167	47.61	0.0006	0.95011
		Tryptophan	0.181344	83.27	0.0001	0.965226		0.0230521	13.75	0.0093	0.846142
		Tyrosine	0.0084	4.58	0.062	0.604317		0.0350417	15.02	0.0077	0.857288
		Valine	0.108811	5.83	0.0392	0.660217		0.236427	2.57	0.1706	0.507035
	Organic acids	3-deoxy-arabino-hexaric acid	0.00023333	0.42	0.675	0.122808		0.00620833	3.33	0.1206	0.570881
		Aminobutyric acid	0.0840444	13.25	0.0063	0.81535		0.0131271	2.38	0.1875	0.488109
		Benzoic acid	0.0412333	11.93	0.0081	0.799096		0.00598542	2.6	0.1684	0.509668
		Cinnamic acid-4-hydroxy	0.0408444	32.82	0.0006	0.916251		0.0274771	19.82	0.0042	0.887969
		Citric acid	0.0614111	115.15	0.0001	0.974608		0.0363	113.44	0.0001	0.978437
		Eicosanoic acid	0.0607	20.93	0.002	0.87464		0.0204271	5.96	0.0475	0.704534
		Erythritic acid	0.0169333	15.09	0.0046	0.834154		0.0292604	11.37	0.0138	0.819763
		Ferulaic acid	0.0131444	5.58	0.0427	0.650357		0.00963542	2.14	0.2131	0.461163
		Fumaric acid	0.252933	136.31	0.0001	0.978466		0.0670521	43.07	0.0007	0.945144
		Gluconic acid	0.107411	35.15	0.0005	0.921369		0.140908	179.12	0.0001	0.986235
		Glucopyranuronic acid	0.0209333	17.13	0.0033	0.850949		0.455267	35.75	0.0011	0.934647
		Isocitric acid	0.1099	47.78	0.0002	0.940925		0.0146521	33.55	0.0013	0.93066
		Linolenic acid	0.355811	48.59	0.0002	0.941853		0.0733417	24.34	0.0026	0.906852
		Malic acid	0.0805778	15.97	0.004	0.841885		0.0675271	74.48	0.0002	0.967523
		Octadecanoic acid	0.0127	17.32	0.0032	0.852349		0.00783542	7.97	0.0279	0.761182
		Oxalic acid	0.114311	98.92	0.0001	0.970566		0.0684604	84.17	0.0001	0.971156
		Palmic acid	0.00567778	4.52	0.0634	0.601177		0.00148333	0.44	0.6657	0.150211
		Phosphoric acid	0.0720778	20.02	0.0022	0.869688		0.0754604	226.38	0.0001	0.989077
		Pyruvic acid	0.0364	5.6	0.0424	0.651163		0.00086667	0.82	0.491	0.247619
		Quinic acid	0.0285444	4.74	0.0582	0.612396		0.00584167	2.83	0.1506	0.53106
		Saccharic acid	0.00147778	2.25	0.1861	0.429033		0.00700833	20.22	0.004	0.889947
		Salicylic acid	0.270078	76.2	0.0001	0.96212		0.0658521	23.55	0.0029	0.904018
		Shikimic acid	0.00367778	2.71	0.1448	0.474893		0.0124271	3.54	0.11	0.586356
		Sinapic acid	0.00534444	4.91	0.0546	0.620645		0.016575	6.68	0.0387	0.727772
		Succinic acid	0.121911	44.97	0.0002	0.937457		0.0425354	38.55	0.0009	0.939101
	Sugars	Salicylic acid-glucopyranoside	0.0114778	5.84	0.0391	0.660486		0.0803771	59.69	0.0003	0.959798
		Galactinol	0.0811111	33.03	0.0006	0.91674		0.0750833	47.03	0.0006	0.949521
		Arabinose	0.0278778	5.95	0.0377	0.664636		0.0955104	15.27	0.0074	0.859341
		Benzyl glucopyranoside	0.00964444	1.71	0.2581	0.363332		0.02595	11.53	0.0134	0.821853
		Cellobiose	2.14921	84.61	0.0001	0.965759		0.63496	246.75	0.0001	0.98997
		Erythritol	0.00141111	1.65	0.2687	0.354748		0.0168937	9.6	0.0194	0.793367
		Ethylglucopyranoside	0.00924444	2.21	0.1913	0.423841		0.00717708	2.54	0.1734	0.503876
		Fructofuranose	0.0788778	8.14	0.0195	0.730726		0.0857604	4.68	0.0716	0.651706
		Fructose	0.00021111	0.06	0.9458	0.0183929		0.00141667	0.24	0.7928	0.0886801
		Fucose	0.0500333	16.37	0.0037	0.845158		0.0550167	53.76	0.0004	0.955565
		Galactopyranoside	0.0139111	10.7	0.0105	0.781036		0.00207708	0.35	0.7211	0.122587
		Galactose	0.0262111	1.09	0.3956	0.265893		0.120683	6.04	0.0464	0.707094
		Glucopyranose	0.00841111	3.6	0.0937	0.545782		0.00234167	0.8	0.5012	0.241409
		Glucose	0.0248444	3.09	0.1194	0.507605		0.0123604	0.98	0.4365	0.282242
		Glycerol	0.0172444	3.45	0.1007	0.534804		0.0225333	10.7	0.0156	0.810552
		Inositol-2-p	0.0200778	5.08	0.0513	0.628522		0.00030208	0.07	0.9356	0.0262825
		Maltose	0.192933	27.61	0.0009	0.901979		0.262708	57.28	0.0004	0.958178
		Mannitol	0.00863333	1.69	0.2625	0.359722		0.0191083	9.2	0.0211	0.786351
		Mannitose	0.00101111	0.32	0.7375	0.0965004		0.00127708	0.19	0.8323	0.0707771
		Melibiose	0.0076	3.21	0.1127	0.517007		0.00817708	5.15	0.061	0.673357
		Melicitose	0.633144	311.38	0.0001	0.990457		0.0770271	24.17	0.0027	0.906268
		Nucite	0.0873444	20.31	0.0021	0.871315		0.0235417	8.34	0.0256	0.769335
		Rhamnose	0.0520778	4.71	0.059	0.610684		0.17036	199.64	0.0001	0.987632
		Ribose	0.0176778	5.76	0.0401	0.65771		0.0439271	21.67	0.0034	0.896585
		Sorbinose	0.0382333	6.11	0.0357	0.67076		0.0446854	10.38	0.0166	0.805959
		Sorbitol	2.11981	319.06	0.0001	0.971704		0.760867	4.55	0.075	0.645185
		Sucrose	0.0899111	2.5	0.1622	0.454683		0.00410833	6.07	0.0459	0.708334
		Trehalose	0.0153444	4.07	0.0763	0.575897		0.0162188	4.76	0.0697	0.655469
		Turanose	0.663033	42.44	0.0003	0.933981		0.895677	4798.27	0.0001	0.999479
		Xylitol	0.00467778	0.47	0.6472	0.135023		0.167719	20.53	0.0039	0.891439
	Polyamines	Ethanolamine	0.00347778	2.82	0.137	0.48452		0.0123021	14.03	0.0089	0.848786
		Putrescine	0.0542333	11.73	0.0084	0.796378		0.12981	7.91	0.0283	0.75982
		Triethanolamine	0.0516778	17.04	0.0034	0.850274		0.00160833	1.3	0.3509	0.342199
		Tryptamine-5-hydroxy	0.246978	4.19	0.0725	0.582938		1.34971	81.32	0.0002	0.970176
	Esters	Galactosylglycerol	0.899011	31.58	0.0007	0.913248		0.235575	15.38	0.0073	0.860155
		Gluconic acid 1,4-lactone	1.84528	336.33	0.0001	0.96208		2.00611	752.29	0.0001	0.996688
		Monohexadecanoylglycerol	0.0128778	4.26	0.0705	0.586836		0.0185083	8.91	0.0225	0.780942
		Monooctadecanoylglycerol	0.0112111	20.59	0.0021	0.872837		0.00216667	0.77	0.511	0.235507
		Monostearoylglycerol	0.0609778	35.64	0.0005	0.922353		0.0267938	5.63	0.0525	0.692457
		Pentonic acid-1,4-lactone	0.0201	28.71	0.0008	0.905405		0.0289083	25.89	0.0023	0.911935
		Threonic acid-1,4-lactone	0.0722111	29.81	0.0008	0.90857		0.0134417	4.65	0.0724	0.650141
	Others	Vitamin e	0.00847778	2.6	0.1541	0.46383		0.123908	97.06	0.0001	0.974889
		Adenosine	0.710811	161.96	0.0001	0.981813		0.434208	39.24	0.0009	0.940099
		Cytosine	0.0263111	0.38	0.6962	0.113715		0.0630417	12.96	0.0105	0.83832
		Uracil	0.0933333	105	0.0001	0.972222		0.0391354	102.09	0.0001	0.976098
		Campesterol	0.0246333	19.62	0.0023	0.867371		0.0183083	4.42	0.0786	0.638477
