# Supplementary material for: Comparative Metabolite Profiling of Two Rice Genotypes with Contrasting Salt Stress Tolerance at the Seedling Stage
Source: PLoS One. 2014 Sep 29;9(9):e108020. doi: 10.1371/journal.pone.0108020 (PMC4179258; doi:10.1371/journal.pone.0108020)
Supplement: Table S3 — Metabolite ratios in salt-treated FL478 and IR64 leaves compared with controls at different time points. (XLS) [file pone.0108020.s003.xls]

## Sheet: Table S3
Supplementary Table 3. Metabolite ratios in salt-treated FL478 and IR64 leaves compared with controls at different time-points
Data obtained from the salt-treated leaves of FL478 and IR64 were normalized to the mean response calculated for the respective untreated samples at the same sampling time-point. Sampling time-points were 1, 3, and 7 d after treatments. Values are ratios between stress and control conditions. Normalized ratios less than 1.0 were inverted and multiplied by −1. Values that were significantly (P < 0…
		1 d		3 d		7 d
		FL478	IR64	FL478	IR64	FL478	IR64
Amino aicds (AAs)	Alanine	1.51	1.34	1.93a	1.86a	2.21a	-1.18
	Aspartic acid	-1.14	1.35a	1.38a	1.33a	1.61a	2.90a
	Cysteine	-2.31b	-1.05	1.33a	1.67a	5.43a	2.48a
	Glutamic acid	1.09	1.06	1.40a	-1.07	1.32	1.55a
	Glycine	1.04	1.77a	1.72a	1.79a	2.40a	1.64
	Isoleucine	7.27a	5.47	1.89a	2.87a	5.00a	1.94a
	Leucine	1.99a	-1.07	1.2	1.48	2.10a	1.59
	Lysine	2.13a	2.95a	2.11a	2.24a	3.25a	1.15
	Phenylalanine	4.29a	4.24a	1.51a	2.87a	3.46a	1.59a
	Proline	2.30a	2.03	1.90a	2.00a	6.91a	1.4
	Serine	1.2	1.44	1.84a	1.74	3.11a	1.28
	Threonine	3.06a	3.78a	2.21a	2.17a	3.70a	1.09
	Tryptophan	1.71	14.80a	5.94a	6.58a	6.46a	1.01
	Tyrosine	1.6	1.02	1.33	-1.40b	2.55a	1.55
	Valine	2.29a	5.25a	1.66a	2.11a	3.64a	-1.11
Organic acids (OAs)	Ascorbic acid	-3.61	-5.00b	-1.90b	1.38	-1.95	-5.48b
	3-deoxy-arabino-hexaric acid	-2.25b	1.61a	-1.89b	-1.62	-3.52b	1
	Aminobutyric acid	-1.23	1.17	1.27	1.29	1.51a	-1.04
	Benzoic acid	-1.24	-1.06	1.09	-1.08	-2.05b	-1.06
	Cinnamic acid-4-hydroxy	1.38	1.62a	-1.13	-1.23	1.73	-3.38b
	Citric acid	-1.48	-1.13	1.01	-1.21b	1.16	1.06
	Eicosanoic acid	2.16	-5.92b	-2.27b	-1.63b	1.77	-1.26
	Erythritic acid	1.93	2.62a	-1.31	3.67a	1.8	-1.67
	Ferulaic acid	1.13	2.34a	-1.39	-1.27	1.11	-6.36b
	Fumaric acid	-1.94b	1	1.65a	1.25	1.76a	-1.16
	Gluconic acid	-2.63b	-1.57	-2.36b	-1.75	-1.13	-1.95b
	Glucopyranuronic acid	1.09	1.29	1.94a	1.13	1.54	1.06
	Isocitric acid	3.97a	-1.03	1.31a	2.17	4.89a	2.92a
	Linolenic acid	1.18	1.29	-1.55b	-1.13	-1.13	-1.24
	Malic acid	-1.37b	1.1	-1.08	-1.90b	-1.22b	1.23a
	Octadecanoic acid	-1.2	2.09	-1.51b	-1.49	-2.54b	-2.65b
	Oxalic acid	-3.90b	3.40a	-2.39b	-2.16b	-1.16	-2.88b
	Palmic acid	-1.12	1.01	-1.21b	-1.31	-1.1	-1.74b
	Phosphoric acid	-1.95	-2.00b	1.32a	-1.59	-2.42b	-1.53
	Pyruvic acid	-1.17	-1.01	-1.06	-1.19	1.25	1.08
	Quinic acid	-2.63b	1.1	1.23a	1.15	1.15	-1.21
	Saccharic acid	1.49	-1.02	1.11	1.05	1.05	1.19
	Salicylic acid	1.17	1.44a	1.17	1.09	1.24	-1.52
	Shikimic acid	-1.03	-1.12	1.1	1.17	-1.02	-1.79
	Sinapic acid	1.82	4.30a	1.99a	2.79a	1.65	1.12
	Succinic acid	-1.64b	1.94a	-1.07	-1.34	-1.13	1.11
Sugars	Pentitol	-2.93b	-7.96b	1.05	-1.99b	-1.08	1.13
	Mannopyranoside	1	1.27	1.48a	1.69	1.95a	1.13
	Lactose	9.72a	6.17a	26.23a	49.21a	4.75a	-1.98b
	Arabinose	-1.09	-1.33b	1.16	1.03	1.13	1.3
	Benzyl glucopyranoside	-1.09	-1.12	1.28	-1.14	-1.92	1.48
	Cellobiose	-1.53	1.02	-1.28b	-1.11	1.57	-1.42
	Erythritol	-1.93	2.48a	7.20a	5.27 a	-1.32b	1.22
	Ethylglucopyranoside	2.19	1.65	-1.47	1.09	-3.21b	1.48
	Fructofuranose	-1.34b	6.17a	2.63	2.58	-1.03	-1.22
	Fructose	-1.16	1.94a	1.47a	1.82a	1.87a	1.18
	Fucose	1.11	1.85a	2.47a	2.40a	4.64a	1.16
	Galactopyranoside	1.14	-1.15	1.93a	-1.17	1.55	-2.18b
	Galactose	1.02	1.96a	1.86a	3.05a	4.67a	-1.24
	Glucopyranose	-1.33	1.09	-1.71	1.28	-1.56b	-1.76
	Glucose	-1.16	1.4	1.39a	1.65a	1.63a	-1.24
	Glycerol	1.03	-1.12	-1.02	1.05	1.29	-1.04
	Maltose	1.35	-1.47	1	-1.11	-1.31	-1.01
	Mannitol	1.64a	1.73a	1.74a	1.95a	1.94a	-1.24
	Mannitose	1.15	1.57a	1.56a	1.75a	1.85a	1
	Melibiose	-1.97	1.15	-1.25	-1.07	1.28a	-1.17
	Melicitose	3.61a	4.98a	4.56a	11.72a	7.59a	2.96a
	Nucite	-1.08	1.23	1.50a	1.45a	2.08a	-1.07
	Raffinose	2.37a	9.81a	7.92a	18.63a	10.41a	2.35a
	Rhamnose	-1.35b	-1.09	1.06	1.04	1.19	1.57
	Ribose	-1.19	1.53a	1.79a	2.34a	2.82a	1.07
	Sorbinose	-1.2	1.36a	1.23	2.05	1.63a	-1.35
	Sorbitol	1.62a	1.11	2.29a	2.72a	3.88a	-1.17
	Sucrose	6.79a	5.23a	33.75a	65.49a	4.88a	-2.03b
	Trehalose	1.09	-1.11	-1.27	1.14	-1.11	-1.16
	Turanose	-1.16	1.19	-1.78b	1.14	2.84a	-1.45
	Xylitol	1.07	1.76	1.48a	1.32	2.09a	1.38
Others	Allantion	2.33a	1	1.16	1.11	1.34	-1.15
	Ethanolamine	1.36	1.09	1.38	1.82a	3.01a	1.57
	Putrescine	1.31	-1.11	1.11	1.45a	1.47	-1.08
	Triethanolamine	2.95	-1.2	-1.35b	-1.05	-1.15	-1.02
	Tryptamine-5-hydroxy	1.97	-1.75b	-1.91	-1.08	1.76	2.15a
	Galactosylglycerol	-1.68	-2.13	-2.36b	-1.47	-3.40b	-1.08
	Gluconic acid 1,4-lactone	1.12	1.86	5.75	2.01	-6.69b	1.01
	Monohexadecanoylglycerol	-1.28	-1.34b	1.21a	1.09	1.2	1.48a
	Monooctadecanoylglycerol	-1.07	-1.11b	-1.1	-1.15	-1.23	1.03
	Monostearoylglycerol	-1.01	1.52	-1.55	-2.06	-2.08b	-1.09
	Pentonic acid-1,4-lactone	-1.39b	1.21	-1.54b	1.04	-1.1	-2.53b
	Threonic acid-1,4-lactone	1.96a	-1.82b	2.58a	1.56	2.66a	-1.29
	Campesterol	-1.12	-1.09	-1.44b	-1.79	-1.4	3.95a
	Stiqmasterol	-1.82b	-1.61	-2.03b	-2.76b	-5.44b	1.38a
	Vitamin E	1.79 a	3.90a	-1.51b	1.29	-1.06	-1.53b
	Adenosine	-1.64	1.72	1.86a	1.16	1.07	1.16
	Cytosine	-1.60b	-1.09	1.19a	1.18	1.25	1.02
