# Supplementary material for: Comparative Metabolite Profiling of Two Rice Genotypes with Contrasting Salt Stress Tolerance at the Seedling Stage
Source: PLoS One. 2014 Sep 29;9(9):e108020. doi: 10.1371/journal.pone.0108020 (PMC4179258; doi:10.1371/journal.pone.0108020)
Supplement: Table S4 — Metabolite ratios in salt-treated FL478 and IR64 roots compared with controls at different time points. (XLS) [file pone.0108020.s004.xls]

## Sheet: Table S4
Supplementary Table 4. Metabolite ratios in salt-treated FL478 and IR64 roots compared with controls at different time-points
Data obtained from the roots of salt-treated FL478 and IR64 were normalized to the mean response calculated for the respective untreated samples at the same sampling time-point. Sampling time-points were 1, 3, and 7 d after treatment. Values represent the ratio between stress and control conditions. Normalized ratios less than 1.0 were inverted and multiplied by −1. Values that are significantly …
		1 d		3 d		7 d
		FL478	IR64	FL478	IR64	FL478	IR64
Amino acids (AAs)	Alanine	-1.34b	1.11	-1.54b	-1.21	-1.25b	-1.21b
	Aspartic acid	-1.17	1.28a	1.06	1.51a	1.47a	1.56a
	Cys	1.31a	1.05	-1.07	-1.11	-1.14	1.14
	Glutamic acid	1.02	1.23	1.66a	1.46a	1.52a	1.61a
	Glycine	-1.28b	1.22	-1.03	1.01	-1.01	1.03
	Isoleucine	1.01	1.45a	-1.28	-1.64b	1.36a	1.12
	Leucine	-1.84b	-1.32	-2.04b	-1.95b	-1.20b	-1.67b
	Lysine	-1.02	-1.02	-1.09	-1.36	-1.40b	-1.52b
	Phe	1.54a	1.25a	-1.18	1.24	1.47a	-1.09
	Proline	1.12	-1.04	1.17a	-1.07	1.26a	-1.09
	Serine	1.05	1.15	1.12	1.29	2.22a	1.35a
	Threonine	2.18a	2.44a	1.71a	1.80a	2.36a	1.34a
	Tryptophan	-1.32	1.38a	1.76a	1.13a	1.67a	1.14a
	Tyrosine	1.04	-1.06	-1.15	-1.04	1.04	1.05
	Valine	1.49a	1.44	1.04	1.08	1.28	-1.12
Organic acids (OAs)	3-deoxy-arabino-hexaric acid	-1.18b	1.00	-1.01	-1.01	1.18a	1.43a
	Aminobutyric acid	-1.12	-1.07	-1.24b	-1.27b	-1.11	-1.23
	Benzoic acid	-1.21	-1.20	-1.45b	-1.23	1.00	-1.15
	Cinnamic acid-4-hydroxy	-1.02	-1.07	1.16a	-1.03	1.36a	1.15
	Citric acid	1.45a	1.98a	3.11a	2.97a	6.80a	12.33a
	Eicosanoic acid	-1.44b	-1.48b	-1.18	1.14	-3.55b	-2.62b
	Erythritic acid	1.09	1.03	1.09	1.19	-1.08	1.28a
	Ferulaic acid	2.07a	1.21	1.55a	1.11	-1.12	-1.02
	Fumaric acid	-1.67b	1.00	-1.23b	1.42a	3.31a	1.71a
	Gluconic acid	-1.06	1.15a	1.21	1.47a	1.47a	2.09a
	Glucopyranuronic acid	-1.31	1.19	-1.12	-2.11b	-1.81b	-1.75
	Isocitric acid	-1.06	1.99a	2.48a	2.10a	5.45a	10.12a
	Linolenic acid	-2.12b	-1.92b	-2.07b	-1.02	-1.69b	-1.45b
	Malic acid	-1.22	1.04	1.09	1.04	2.14a	2.87a
	Octadecanoic acid	1.18a	1.00	-1.15	1.00	1.03	1.00
	Oxalic acid	1.69a	1.41a	1.08	-1.02	-1.59b	1.17
	Palmic acid	-1.02	-1.06	-1.10	-1.12	1.04	-1.17
	Phosphoric acid	1.18	1.46a	1.39a	1.06	1.22a	1.30a
	Pyruvic acid	-1.39b	1.04	-1.33	1.01	1.25a	1.07
	Quinic acid	-1.11	1.03	1.37a	1.51a	2.61a	1.47a
	Saccharic acid	1.09	1.24a	1.10	1.36a	1.41a	1.96a
	Salicylic acid	2.09a	1.24	-1.02	2.31a	1.84a	2.64a
	Shikimic acid	1.04	-1.01	1.10	1.17	1.95a	1.78a
	Sinapic acid	1.11	2.04a	1.38a	-1.02	-1.57b	-1.59
	Succinic acid	-1.35b	-1.36b	-1.57b	-1.23	1.45a	1.11
Sugars	Salicylic acid-glucopyranoside	1.63a	1.75a	1.61a	1.07	1.06	-1.19
	Galactinol	2.65a	2.80a	1.68a	1.53a	4.07a	3.22a
	Arabinose	-1.37b	-1.47b	1.11	1.21	-1.24b	-1.41b
	Benzyl glucopyranoside	1.44a	-1.09	-1.05	1.00	-1.21	-1.75b
	Cellobiose	-1.33b	1.23a	-1.87b	-1.04	1.09	1.01
	Erythritol	-1.14	1.04	-1.08	-1.05	-1.05	1.43
	Ethylglucopyranoside	2.20a	2.55a	-1.14	1.95a	-1.04	-1.08
	Fructofuranose	1.14	1.12	1.62a	1.45a	-1.06	1.09
	Fructose	1.46	1.45	1.97a	1.83a	1.57a	1.45a
	Fucose	-1.31b	-1.11	1.12	1.84a	1.89a	1.90a
	Galactopyranoside	2.03a	1.39	1.77a	1.64a	1.41a	1.45a
	Galactose	-1.12	-1.13	1.25	1.43a	1.31	-1.09
	Glucopyranose	1.20	1.34a	1.58a	1.46a	1.25a	1.13
	Glucose	1.21	1.34a	1.56a	1.39a	1.16a	1.13
	Glycerol	1.13	-1.16	1.01	1.00	1.01	-1.16
	Inositol-2-p	1.00	1.03	1.17	1.44a	1.14	-1.06
	Maltose	1.23a	1.25a	1.06	1.14	1.12	1.09
	Mannitol	-2.02b	-1.93b	-1.30	-1.62b	1.80a	1.49a
	Mannitose	1.15	1.22	1.60a	1.75a	1.39a	1.18
	Melibiose	-1.15	-1.02	-1.18	1.03	1.19	1.10
	Melicitose	-1.75b	-1.41b	4.17a	4.75a	1.35a	-1.84b
	Nucite	-1.16	-1.05	1.19a	1.30a	1.13	-1.04
	Rhamnose	-1.61b	-1.68b	1.06	-1.13	-1.29b	-1.56b
	Ribose	-1.21	-1.28	1.43a	1.42a	2.04a	1.66a
	Sorbinose	1.39a	1.24	2.03a	1.53a	-1.13	1.15
	Sorbitol	-4.18b	-1.30	-2.71b	-1.46b	1.19	-1.15
	Sucrose	1.11	1.31	3.08a	2.52a	2.05a	1.34a
	Trehalose	1.04	-1.05	1.55a	1.07	1.10	1.26
	Turanose	-4.12b	1.94a	-2.74b	-1.08	-1.39b	1.75a
	Xylitol	-1.39b	-1.30b	1.19	1.38a	1.63a	1.24a
Others	Ethanolamine	-1.15	-1.17	-1.05	1.00	-1.26b	-1.23b
	Putrescine	1.42	-1.43b	1.11	-1.32	-3.57b	-2.83b
	Triethanolamine	1.08	1.32a	-1.04	-1.58b	-1.14	1.07
	Tryptamine-5-hydroxy	6.13a	6.30a	25.59a	1.82a	-10.36b	-5.42b
	Galactosylglycerol	-1.39	-4.38b	-2.52b	-1.21	-1.74b	-1.51b
	Gluconic acid 1,4-lactone	2.22a	2.56a	2.67a	1.83a	1.11a	1.02
	Monohexadecanoylglycerol	1.09	-1.16	-1.01	1.04	1.08	-1.04
	Monooctadecanoylglycerol	-1.03	1.00	-1.12	-1.02	-1.08	-1.01
	Monostearoylglycerol	-1.23b	-1.03	-1.03	-1.20b	-1.05	-1.03
	Pentonic acid-1,4-lactone	1.24a	1.32a	1.61a	1.65a	1.48a	1.46a
	Threonic acid-1,4-lactone	1.45a	1.35a	-1.21	1.02	-1.08	-1.05
	Campesterol	-1.10	1.13	1.07	-1.18	1.14a	-1.15
	Vitamin E	1.34	2.00a	4.69a	1.15	1.06	-1.26b
	Adenosine	-4.63b	-2.97b	1.21	-2.69b	-1.16	-4.79b
	Cytosine	-1.21	1.14	1.45a	1.63a	1.59a	1.26
	Uracil	1.03	-1.05	2.46a	3.24a	2.99a	1.96a
